# Supplementary material for: Optimization of the Probiotic Fermentation Process of Ganoderma lucidum Juice and Its In Vitro Immune-Enhancing Potential
Source: Foods. 2026 Jan 8;15(2):227. doi: 10.3390/foods15020227 (PMC12839947; doi:10.3390/foods15020227)
Supplement: Supplementary file 1 [file foods-15-00227-s001.zip]

Archive with 1 entries (1 files):
- foods-4030903-supplementary.pdf
